# Supplementary material for: Modelling the urban acoustic environment using land use-based gradient boosting
Source: J Expo Sci Environ Epidemiol. 2026 Mar 25;36(4):758–67. doi: 10.1038/s41370-026-00855-w (PMC13331736; doi:10.1038/s41370-026-00855-w)
Supplement: Supplementary file 1 — Appendix 1 [file 41370_2026_855_MOESM1_ESM.xlsx]

## Sheet: 50 m
Original land use type name in german (for 50 m buffer)	Own translation for land use types in english (for 50 m buffer)
Ackerflaechen	Agricultural land
Autobahn u. autobahnaehnliche Strassen	Highways
Bauflaechen fuer Sport und Erholung (bauliche Anlagen zu Sport- u. Freizeitstaetten)	Building land for sports and recreation (buildings for sports and leisure facilities)
Bebaute Flaechen, dem Wohnen dienend, bis 3 Geschosse	Residential area (up to 3 floors)
Bebaute Flaechen, dem Wohnen dienend, bis 5 Geschosse	Residential area (up to 5 floors)
Bebaute Flaechen, dem Wohnen dienend, ueber 5 Geschosse	Residential area (above 5 floors)
Begleitgruen an Strassen	Accompanying greenery along roads
Fussgaengerzonen	Pedestrian zones
Gehoelzbestaende	Commercial buildings
Gemeindebedarfsflaechen (Kirchen u. Gemeindehaeuser, Kloester)	Municipal use areas (churches and community buildings, monasteries) (churches and community buildings, monasteries)
Gemeindebedarfsflaechen (oeffentliche Verwaltungen, Strafvollzug)	Community use areas (public administration, penal system)
Gewerbeflaeche (betriebliche Freiflaechen / moegliche Reserveflaechen)	Commercial areas (operational open spaces / possible reserve areas)
Gewerbeflaeche (Gebaeude / Anlagen)	Commercial areas (facilities)
Gewerbeflaeche (Lagerflaechen)	Commercial areas (storage)
Gewerbeflaeche (Parkplatzflaechen)	Commercial areas (parking lots)
Gruenflaechen (gestaltet, im hausnahen Bereich der Kriterien 10,20,30,40)	Green space near house
Kleingaerten (Grabeland)	Small gardens (grazing land)
Kleingaerten / Freiflaechen im hausnahen Bereich der Kriterien 10,20,30,40,91	Small gardens / open spaces in the area close to the house of the criteria 10,20,30,40,91
Landwirtschaftliche Hof- und Gebaeudeflaechen (Gebaeude u. Anlagen)	Agricultural yard and building areas (buildings and facilities)
Laubwald	Deciduous forest
Mischbauflaechen	Mixed use
Parkplatzflaechen	Parking lots
sonstige nicht genutzte Flaechen/ z.B. verbuschte Flaechen	Other unused areas/ e.g. overgrown areas
Spiel- und Sportanlagen (Spiel-, und Bolzplaetze)	Play and sports facilities (playgrounds and football pitches)
uebergeordnete Strassen u. Hauptstrassen	Main streets
Wasserflaechen (Fischzuchtgewaesser)	Water areas (fish farms)
Wiesen und Weiden	Meadows and pastures
Wohn - und Erschliessungsstrassen	Residential streets

## Sheet: 300 m
Original land use type name in german (for 300 m buffer)	Own translation for land use types in english (for 300 m buffer)
Abwasserbeseitigung (Klaerteiche und -becken)	Sewage disposal (clearing ponds and basins)
Abwasserbeseitigung (sonstige Flaechen, z.B. Freiflaechen)	Sewage disposal (other areas, e.g. open spaces)
Ackerflaechen	Agricultural land
Autobahn u. autobahnaehnliche Strassen	Highways
Bauflaechen fuer Sport und Erholung (Mehrzweck- und Veranstaltungshallen)	Construction sites for sport and recreation (multi-purpose and event halls)
Baumgruppen und Baumreihen	Groups of trees and rows of trees
Bebaute Flaechen, dem Wohnen dienend, bis 3 Geschosse	Residential area (up to 3 floors)
Bebaute Flaechen, dem Wohnen dienend, bis 5 Geschosse	Residential area (up to 5 floors)
Bebaute Flaechen, dem Wohnen dienend, ueber 5 Geschosse	Residential area (above 5 floors)
Begleitgruen an Strassen	Greenery along roads
Brachflaechen, ehemals gewerblich / industriell genutzte Flaechen mit und ohne Bebauung, Konversionsflaechen, Leerstandflaechen	Brownfield sites, former commercial/industrial sites with and without buildings, conversion sites, vacant sites
Energieversorgung (Gebaeude und Anlagen)	Energy supply (buildings and installations)
Erwerbsgartenbau (Gebaeude, Anlagen z.B.Treibhaeuser)	Commercial horticulture (buildings, facilities e.g. greenhouses)
Erwerbsgartenbau (sonstige Flaechen)	Commercial horticulture (other areas)
Friedhof (Erweiterungsflaechen)	Cemetery (extension areas)
Fussgaengerzonen	Pedestrian zones
Garagenhoefe im Bereich der Kriterien 10-40 liegen	Garage yards in the area of criteria 10-40
Gehoelzbestaende	Wooded areas
Gemeindebedarfsflaechen (Kindergaerten, Hort, Jugend- u. Altenheime / Wohnanlagen)	Community facilities (Kindergarten, after-school care, youth home and retirement home)
Gemeindebedarfsflaechen (Kirchen u. Gemeindehaeuser, Kloester)	Community facilities (churches and community buildings, monasteries)
Gemeindebedarfsflaechen (Kulturstaetten, Museen, Theater)	Community facilities (cultural venues, museums, theaters)
Gemeindebedarfsflaechen (oeffentliche und private Bildungseinrichtungen, Bibliotheken)	Community facilities (public and private educational institutions, libraries)
Gemeindebedarfsflaechen (oeffentliche Verwaltungen, Strafvollzug)	Community facilities (public administration, penal system)
Gemeindebedarfsflaechen (Polizei, Feuerwehr, Rettungsstationen, Bunkeranlagen)	Community facilities (police, fire department, rescue stations, bunker facilities)
Gewerbeflaeche (betriebliche Freiflaechen / moegliche Reserveflaechen)	Commercial areas (operational open spaces / possible reserve areas)
Gewerbeflaeche (Gebaeude / Anlagen)	Commercial areas (facilities)
Gewerbeflaeche (Lagerflaechen)	Commercial areas (storage)
Gewerbeflaeche (Parkplatzflaechen)	Commercial areas (parking lots)
Gruenflaechen (gestaltet, im hausnahen Bereich der Kriterien 10,20,30,40)	Green space near house
Industrieflaechen (betriebliche Freiflaechen / moegliche Reserveflaechen)	Industrial areas (operational open spaces / possible reserve areas)
Kleingaerten (Grabeland)	Small gardens (grazing land)
Kleingaerten / Freiflaechen im hausnahen Bereich der Kriterien 10,20,30,40,91	Small gardens / open spaces in the area close to the house of the criteria 10,20,30,40,91
Landwirtschaftliche Hof- und Gebaeudeflaechen (Gebaeude u. Anlagen)	Agricultural yard and building areas (buildings and facilities)
Laubwald	Deciduous forest
Mischbauflaechen	Mixed use
oeffentliche Plaetze	Public squares
Parkhauser	Car parks
Parkplatzflaechen	Parking lot areas
sonstige nicht genutzte Flaechen/ z.B. verbuschte Flaechen	Other unused areas/ e.g. overgrown areas
sonstige Wege / Strassen	Other paths / roads
Spiel- und Sportanlagen (Hundedressurplaetze)	Play and sports facilities (dog training areas)
Spiel- und Sportanlagen (Spiel-, und Bolzplaetze)	Play and sports facilities (playgrounds and football pitches)
Spiel- und Sportanlagen (Tennisplaetze)	Play and sports facilities (tennis courts)
staedtischer Bauhof / Fuhrpark, Stadtwerke, Autobahnmeisterei, TueV	Municipal building yard / vehicle fleet, municipal utilities, highway maintenance depot, TueV
stillgelegte Bahnflaechen hierzu gehoeren (Gleisanlagen, Gebaeude, Rangierflaechen aber auch abgeraeumte Schienenflaechen)	Disused railroad areas (tracks, buildings, shunting areas, but also cleared rail areas)
uebergeordnete Strassen u. Hauptstrassen	Main streets
Wasserflaechen (Fliessgewaesser)	Water areas (watercourses)
Wiesen und Weiden	Meadows and pastures
Wohn - und Erschliessungsstrassen	Residential streets
