# Supplementary material for: Modelling the urban acoustic environment using land use-based gradient boosting
Source: J Expo Sci Environ Epidemiol. 2026 Mar 25;36(4):758–67. doi: 10.1038/s41370-026-00855-w (PMC13331736; doi:10.1038/s41370-026-00855-w)
Supplement: Supplementary file 2 — Appendix 2 [file 41370_2026_855_MOESM2_ESM.xlsx]

## Sheet: Test
	Mean Absolute Error	Root Mean Squared Error	Coefficient of determination	Squared Pearsons R	Coefficient of Variation (MAE/Mean)	Coefficient of Variation (RMSE/Mean)	Normalized by Range (MAE/Range)	Normalized by Range (RMSE/Range)	Mean Absolute Error	Root Mean Squared Error	Coefficient of determination	Squared Pearsons R	Coefficient of Variation (MAE/Mean)	Coefficient of Variation (RMSE/Mean)	Normalized by Range (MAE/Range)	Normalized by Range (RMSE/Range)
	MAE	RMSE	R2	r2	mMAE	mRMSE	nMAE	nRMSE	MAE	RMSE	R2	r2	mMAE	mRMSE	nMAE	nRMSE
5-fold Cross Validation	mean	mean	mean	mean	mean	mean	mean	mean	std	std	std	std	std	std	std	std
LAeq	3.87977	4.96883	0.46327	0.450063	0.06846	0.0884834	0.114764	0.146955	0.35482	0.453734	0.0581781	0.0571733	0.00626893	0.0111085	0.00877507	0.01399
Articulation Index (RMS)	0.071565	0.095174	0.521788	0.525567	0.0847436	0.112693	0.116401	0.154825	0.00578695	0.00613039	0.0542702	0.0537741	0.00674436	0.00690716	0.0197583	0.0252838
BIO	0.674845	0.903274	0.134713	0.172498	0.114552	0.153334	0.117669	0.157494	0.063361	0.0652784	0.104237	0.0693385	0.0107454	0.00804219	0.0165195	0.0199004
Link Density	0.137595	0.170597	0.286462	0.297136	0.244094	0.302558	0.157558	0.195404	0.00577222	0.00648931	0.0557293	0.0586114	0.0137582	0.0143189	0.00430782	0.00648952
Sharpness (Max)	0.211889	0.277007	0.133466	0.158813	0.104614	0.136745	0.133019	0.173823	0.015199	0.0192596	0.0776478	0.0640347	0.00661375	0.0079486	0.0186104	0.0237787
SALVETest
LAeq	3.7951	4.78816	0.517694	0.527684	0.0675527	0.0852291	0.133536	0.168478
Articulation Index (RMS)	0.0563999	0.0779407	0.608649	0.633172	0.0658813	0.0910433	0.114302	0.157957
BIO	0.651617	0.851472	0.299615	0.326158	0.11151	0.14571	0.122014	0.159436
Link Density	0.139883	0.171894	0.273174	0.273817	0.251261	0.30876	0.158275	0.194496
Sharpness (Max)	0.216224	0.290273	0.255901	0.292221	0.105135	0.14114	0.13249	0.177863
Be-MoVe
LAeq	3.46622	4.36044	0.458001	0.561708	0.0575292	0.0723706	0.167168	0.210294
Articulation Index (RMS)	0.155781	0.205201	0.312027	0.627784	0.32469	0.427695	0.183957	0.242316
BIO	1.10167	1.24245	-3.69169	0.0535802	0.148398	0.167361	0.491786	0.554632
Link Density	0.123406	0.156352	-0.149443	0.344946	0.176259	0.223316	0.249425	0.316016
Sharpness (Max)	0.205442	0.239366	-0.673388	0.0327616	0.108081	0.125928	0.256802	0.299207
