# Supplementary material for: Modelling the urban acoustic environment using land use-based gradient boosting
Source: J Expo Sci Environ Epidemiol. 2026 Mar 25;36(4):758–67. doi: 10.1038/s41370-026-00855-w (PMC13331736; doi:10.1038/s41370-026-00855-w)
Supplement: Supplementary file 3 — Appendix 3 [file 41370_2026_855_MOESM3_ESM.xlsx]

## Sheet: Tabelle1
	Mean Absolute Error	Root Mean Squared Error	Coefficient of determination	Squared Pearsons R	Coefficient of Variation (MAE/Mean)	Coefficient of Variation (RMSE/Mean)	Normalized by Range (MAE/Range)	Normalized by Range (RMSE/Range)
Leave-Spatial-Out-Cross Validation	MAE	RMSE	R2	r2	mMAE	mRMSE	nMAE	nRMSE																	nMAE	nRMSE
	mean	mean	mean	mean	mean	mean	mean	mean
300 m
levela_mean	4.09009	5.19298	0.410705	0.420446	0.0717534	0.0911103	0.122316	0.15538																	W	W
articulation_rms	0.0723604	0.0963158	0.506449	0.515359	0.0857252	0.114104	0.120539	0.160754																	W	W
BIO	0.685913	0.901495	0.14834	0.161375	0.116441	0.153019	0.119197	0.156817																	W	W
LD	0.137283	0.168148	0.311766	0.320766	0.243499	0.298217	0.154739	0.189502																	W	W
sharpnessdin_max	0.20878	0.270664	0.173928	0.185703	0.103163	0.133729	0.141036	0.182299																	W	W
1000 m
levela_mean	4.06655	5.15449	0.408928	0.422706	0.0714096	0.0905241	0.12141	0.153876																	W	W
articulation_rms	0.0739946	0.0977538	0.487953	0.507966	0.0878345	0.116038	0.121756	0.160436																	W	W
BIO	0.677533	0.895769	0.140267	0.168218	0.115136	0.152243	0.122651	0.161432																	W	W
LD	0.141618	0.173067	0.256665	0.275439	0.251145	0.306967	0.159544	0.195028																	W	W
sharpnessdin_max	0.215801	0.276096	0.109499	0.161994	0.106549	0.136214	0.143832	0.183048																	W	W
